# Supplementary material for: Umbilical Cord Mesenchymal-Stem-Cell-Derived Exosomes Exhibit Anti-Oxidant and Antiviral Effects as Cell-Free Therapies
Source: Viruses. 2023 Oct 15;15(10):2094. doi: 10.3390/v15102094 (PMC10612094; doi:10.3390/v15102094)
Supplement: Supplementary file 1 [file viruses-15-02094-s001.zip]

Archive with 1 entries (1 files):
- viruses-2596263-supplementary.pdf
